# Supplementary material for: Durvalumab plus tremelimumab for the treatment of advanced neuroendocrine neoplasms of gastroenteropancreatic and lung origin
Source: Nat Commun. 2023 May 23;14:2973. doi: 10.1038/s41467-023-38611-5 (PMC10204675; doi:10.1038/s41467-023-38611-5)
Supplement: Supplementary file 4 — Source Data [file 41467_2023_38611_MOESM4_ESM.xlsx]

## Sheet: BBDD Table 1
Patient Number	I C1	ECOG	Histopathological diagnosis (central review)	Histological diagnosis, cell type	Primary tumour location	Primary tumour location OTHER	Clinical Stage	Ki-67 Index	GEP Mitosistic Index	PD-L1 Combined Positive Score	Number of antineoplasic treatment lines	Antineoplasic treatment line 1	Antineoplasic treatment line 2	Antineoplasic treatment line 3	Antineoplasic treatment line 4	Antineoplasic treatment line 5	Adyuvant treatment 1	Adyuvant treatment 2	Adyuvant treatment 3	Adyuvant treatment 4	Number of adyuvant treatments	Neoadyuvant treatment 1	Neoadyuvant treatment 2	Neoadyuvant treatment 3	Number of neoadyuvant treatments	Maintenance treatment 1	Maintenance treatment 2	Maintenance treatment 3	Maintenance treatment 4	Maintenance treatment 5	Number of maintenance treatments	Other antineoplasic treatment 1	Other antineoplasic treatment 2	Other antineoplasic treatment 3	Other antineoplasic treatment 4	Other antineoplasic treatment 5	Number of other antineoplasic treatments
14-001		UK/ND	99				UK/ND	UK/ND
01-027	Cohort 1	0	Well differentiated/Typical/NET				IV	>20		Positive (>1)	2	Somatostatin analogues	Somatostatin analogues + Axitinib / placebo
11-001	Cohort 1	1	Moderately differentiated/Atypical/NET				IV	2-20			2	Somatostatin analogues	Everolimus
17-001	Cohort 1	1	Well differentiated/Typical/NET				IIA	2-20		Negative (0-1)	1	Somatostatin analogues + Cisplatin + Etoposide
17-012	Cohort 1	1	Well differentiated/Typical/NET				IV	>20		Positive (>1)	1	Cisplatin + Gemicitabine + Cisplatin + Radiotherapy + Gemicitabine + Cisplatin + Gemicitabine + Somatostatin analogues + Everolimus
17-015	Cohort 1	0	Moderately differentiated/Atypical/NET				IV	>20			1	Cisplatin + Etoposide
18-005	Cohort 1	1	Well differentiated/Typical/NET				IIB	2-20		Positive (>1)	2	Somatostatin analogues	Everolimus
01-003	Cohort 1	0	Well differentiated/Typical/NET				IV	<2			2	Somatostatin analogues	Somatostatin analogues + Axitinib / placebo
01-018	Cohort 1	0	Well differentiated/Typical/NET				IVB	2-20		Negative (0-1)	2	Somatostatin analogues	Everolimus
01-028	Cohort 1	0	Well differentiated/Typical/NET				IV	2-20		Negative (0-1)	1	Everolimus																				Surgery					1
03-017	Cohort 1	1	Well differentiated/Typical/NET				IV	2-20			1	Everolimus
05-001	Cohort 1	0	Well differentiated/Typical/NET				IA	2-20		Negative (0-1)	1	Everolimus
05-010	Cohort 1	0	Well differentiated/Typical/NET				IA	UK/ND			1	Somatostatin analogues
10-004	Cohort 1	0	Moderately differentiated/Atypical/NET				IV	2-20		Negative (0-1)	2	Somatostatin analogues	Axitinib / placebo
11-002	Cohort 1	1	Well differentiated/Typical/NET				IIB	2-20		Negative (0-1)	2	Somatostatin analogues	Everolimus
13-002	Cohort 1	0	Well differentiated/Typical/NET				IV	2-20		Negative (0-1)	1	Somatostatin analogues
13-007	Cohort 1	1	Well differentiated/Typical/NET				IV	>20		Positive (>1)	1	Cisplatin + Etoposide														Somatostatin analogues					1
16-005	Cohort 1	1	Well differentiated/Typical/NET				IV	2-20		Negative (0-1)	2	Somatostatin analogues	Everolimus
17-010	Cohort 1	1	Well differentiated/Typical/NET				IB	UK/ND		Negative (0-1)	1	Somatostatin analogues + Cisplatin + Etoposide
17-013	Cohort 1	1	Well differentiated/Typical/NET				IV	2-20			1	Somatostatin analogues + Everolimus analogs										Radiotherapy			1
17-014	Cohort 1	0	Well differentiated/Typical/NET				IV	2-20			1	Somatostatin analogues
17-016	Cohort 1	1	Well differentiated/Typical/NET				UK/ND	>20		Negative (0-1)	1	Somatostatin analogues + Everolimus analogs
18-002	Cohort 1	1	Well differentiated/Typical/NET				IIA	2-20		Negative (0-1)	3	Somatostatin analogues	Axitinib / placebo	Everolimus
18-002R	Cohort 1	1	Well differentiated/Typical/NET				IIA	2-20			3	Somatostatin analogues	Everolimus	Tremelimumab + Durvalumab
18-002R2	Cohort 1	0	Well differentiated/Typical/NET				IIA	2-20			4	Somatostatin analogues	Everolimus	Tremelimumab + Durvalumab	Tremelimumab + Durvalumab
18-010	Cohort 1	1	Moderately differentiated/Atypical/NET				IV	2-20		Negative (0-1)	2	Somatostatin analogues + Somatostatin analogues	Everolimus
18-011	Cohort 1	1	Well differentiated/Typical/NET				IV	2-20		Negative (0-1)	2	Somatostatin analogues	Everolimus
01-019	Cohort 1	1	Moderately differentiated/Atypical/NET				IV	2-20			3	Somatostatin analogues	Somatostatin analogues	Everolimus																		Surgery					1
05-004	Cohort 1	0	Moderately differentiated/Atypical/NET				III	2-20		Positive (>1)	1	Everolimus														Somatostatin analogues					1
08-004	Cohort 1	1	Well differentiated/Typical/NET				IVA	2-20		Positive (>1)	1	Somatostatin analogues + Everolimus analogs
02-003	Cohort 1	UK/ND	99				UK/ND	UK/ND
02-005	Cohort 1	UK/ND	99				UK/ND	UK/ND
03-007	Cohort 1	UK/ND	99				UK/ND	UK/ND
03-015	Cohort 1	UK/ND	99				UK/ND	UK/ND
04-007	Cohort 1	UK/ND	99				UK/ND	UK/ND
07-002	Cohort 1	UK/ND	99				UK/ND	UK/ND
10-008	Cohort 1	UK/ND	99				UK/ND	UK/ND
14-003	Cohort 1	UK/ND	99				UK/ND	UK/ND
01-026	Cohort 2	1	Well differentiated/Typical/NET		Small intestine		IV	2-20	2-20	Negative (0-1)	4	Somatostatin analogues	Everolimus + Everolimus	Axitinib / placebo	Radiopharmaceuticals																	Hepatic TACE	Hepatic TACE	Ileal resection			3
02-007	Cohort 2	0	Moderately differentiated/Atypical/NET		Ileum		IV	2-20	2-20		3	Somatostatin analogues	Everolimus	Radiopharmaceuticals
02-008	Cohort 2	0	Well differentiated/Typical/NET		Rectum		IV	2-20	2-20		1	Somatostatin analogues + Axitinib
03-016	Cohort 2	1	Well differentiated/Typical/NET		Small intestine (mid gut)		IV	2-20	<2	Negative (0-1)	1	Lenvatinib					Somatostatin analogues				1	Somatostatin analogues			1
09-003	Cohort 2	1	Well differentiated/Typical/NET		origen intestinal	intestino delgado	IV	2-20		Negative (0-1)	1	Somatostatin analogues + Axitinib + Somatostatin analogues + Somatostatin analogues
10-005	Cohort 2	1	Moderately differentiated/Atypical/NET		small intestine		IV	2-20	2-20		2	Somatostatin analogues	Lenvatinib
17-008	Cohort 2	1	Well differentiated/Typical/NET		T. Yeyuno		IVB	2-20	2-20	Negative (0-1)	1	Somatostatin analogues + Interferon alfa + Somatostatin analogues + Everolimus + Somatostatin analogues + Streptozocin-5Fu / doxorunicin																				Hepatic TACE	Hepatic TACE	Chemoembolization with Adriamicine			3
17-009	Cohort 2	1	Well differentiated/Typical/NET		T. Íleon		IVB	2-20	2-20	Negative (0-1)	1	Somatostatin analogues + Everolimus
01-022	Cohort 2	0	Well differentiated/Typical/NET		Small intestine		IV	2-20		Negative (0-1)	2	Somatostatin analogues	Sunitinib + Somatostatin analogues				Folinic acid + Fluorouracil + Oxaliplatin				1
01-023	Cohort 2	1	Well differentiated/Typical/NET		Small intestine		IV	2-20	2-20	Negative (0-1)	2	Somatostatin analogues	Lenvatinib
01-024	Cohort 2	0	Well differentiated/Typical/NET		Small intestine		IV	2-20	<2	Positive (>1)	3	Somatostatin analogues	Axitinib / placebo	Everolimus																		Surgery	Surgery	Surgery	Radiotherapy	Radiotherapy	5
02-009	Cohort 2	1	Well differentiated/Typical/NET		Ileum		IV	<2	<2	Positive (>1)	3	Somatostatin analogues	Everolimus	Radiopharmaceuticals
03-001	Cohort 2	0	Well differentiated/Typical/NET		Small intestine (TNE ileal)		IV	2-20	<2	Negative (0-1)	1	Somatostatin analogues + Everolimus analogs					Interferon alfa	Interferon alfa			2					Doxorubicin intra-arterial	Doxorubicin intra-arterial	Doxorubicin intra-arterial	Doxorubicin intra-arterial		4
03-006	Cohort 2	1	Moderately differentiated/Atypical/NET		Rectum (gut tail)		IV	2-20	<2		1	Somatostatin analogues + Lenvatinib + Somatostatin analogues
03-010	Cohort 2	0	Well differentiated/Typical/NET		Small intestine (Iliocecal Valve)		IV	<2	<2	Negative (0-1)	3	Somatostatin analogues	Octreotide + Axitinib / placebo	Lenvatinib												Somatostatin analogues	Chemoembolization trans-arterial (tace)	Lutetium + Octreotide	Chemoembolization trans-arterial (tace)	Chemoembolization trans-arterial (tace)	5
03-011	Cohort 2	0	Well differentiated/Typical/NET		Small intestine (TNE ileal)		IV	2-20	<2	Positive (>1)	2	Somatostatin analogues	Axitinib / placebo													Chemoembolization trans-arterial (tace)					1
03-014	Cohort 2	0	Well differentiated/Typical/NET		Duodenum		IV	2-20	<2		3	Streptozocin-5Fu / doxorunicin	Somatostatin analogues	Everolimus
04-003	Cohort 2	0	Well differentiated/Typical/NET		NE gástrico G2 no funcionante,		IV	2-20		Negative (0-1)	2	Octreotide lar + Sunitinib	Radiopharmaceuticals
04-009	Cohort 2	1	Well differentiated/Typical/NET		Tumor neuroendocrino (carcinoide de intestino delgado) bien diferenciado (G1) de localización ileal		IV	2-20	>20	Negative (0-1)	1	Somatostatin analogues + Everolimus analogs
05-002	Cohort 2	0	Well differentiated/Typical/NET		Other	TOD con afectación ganglionar mesentérica y peritoneo) Probable “small bowell"	IV	<2	<2	Negative (0-1)	2	Somatostatin analogues	Lenvatinib
05-007	Cohort 2	1	Well differentiated/Typical/NET		Small Bowel	Afectación de hígado y mesenterio	IVA	<2	<2	Negative (0-1)	2	Somatostatin analogues	Lenvatinib + Everolimus													Radiopharmaceuticals					1
05-009	Cohort 2	1	Well differentiated/Typical/NET		Small Bowel	Small Afectación de hígado y mesenterio	IV	2-20	<2	Negative (0-1)	2	Somatostatin analogues	Everolimus
07-003	Cohort 2	1	Well differentiated/Typical/NET		origen desconocido (también es de origen desconocido pero por clínica con s carcinoide y 5HIAA elevado sería un intetsino delgado sin poder especificar localización)		IVB	2-20	2-20	Negative (0-1)	3	Somatostatin analogues	Everolimus	Radiopharmaceuticals
10-001	Cohort 2	1	Well differentiated/Typical/NET		small intestine		IV	2-20	<2		2	Somatostatin analogues	Lenvatinib
12-001	Cohort 2	0	Well differentiated/Typical/NET		terminal ileum		IIA	2-20	2-20	Negative (0-1)	2	Somatostatin analogues	Somatostatin analogues + Everolimus
13-008	Cohort 2	0	Well differentiated/Typical/NET		Small intestine; Ileum		IV	2-20	2-20	Negative (0-1)	1	Somatostatin analogues					Everolimus				1
16-002	Cohort 2	1	Well differentiated/Typical/NET		Ileum.		IV	2-20	<2	Negative (0-1)	2	Somatostatin analogues	Everolimus
17-003	Cohort 2	0	Well differentiated/Typical/NET		T. Ileal		IV	2-20	2-20	Negative (0-1)	1	Somatostatin analogues + Everolimus analogs
17-005	Cohort 2	1	Well differentiated/Typical/NET		T. Yeyuno		IVB	<2		Negative (0-1)	1	Somatostatin analogues + Everolimus analogs
17-011	Cohort 2	1	Well differentiated/Typical/NET		T. Íleon		IVB	2-20		Negative (0-1)	1	Somatostatin analogues + Everolimus analogs
18-003	Cohort 2	1	Well differentiated/Typical/NET		Ileum		IV	<2		Negative (0-1)	2	Somatostatin analogues	Everolimus
02-004	Cohort 2	UK/ND	99				UK/ND	UK/ND
02-006	Cohort 2	UK/ND	99				UK/ND	UK/ND
12-002	Cohort 2	UK/ND	99				UK/ND	UK/ND
13-005	Cohort 2	UK/ND	99				UK/ND	UK/ND
17-007	Cohort 2	UK/ND	99				UK/ND	UK/ND
01-021	Cohort 3	1	Well differentiated/Typical/NET				IV	2-20	<2	Negative (0-1)	2	Streptozocin-5Fu / doxorunicin	Everolimus
01-025	Cohort 3	1	Well differentiated/Typical/NET				IV	2-20	2-20	Negative (0-1)	3	Gemicitabine	Sunitinib + Somatostatin analogues	Everolimus
04-004	Cohort 3	1	Well differentiated/Typical/NET				IV	2-20		Negative (0-1)	4	Streptozocin-5Fu / doxorunicin	Sunitinib	Everolimus	Lurbinectidin
05-005	Cohort 3	0	Moderately differentiated/Atypical/NET				IV	2-20	2-20		2	Sunitinib	Lenvatinib
05-008	Cohort 3	1	Well differentiated/Typical/NET				IVA	2-20	<2	Negative (0-1)	2	Everolimus	Lenvatinib													Interferon alfa	Somatostatin analogues	Radiopharmaceuticals	Radiopharmaceuticals	Radiotherapy	5
08-002	Cohort 3	1	Well differentiated/Typical/NET				IV	2-20	<2	Positive (>1)	2	Temozolamide-Capecitabine	Everolimus
13-001	Cohort 3	0	Well differentiated/Typical/NET				IV	2-20	2-20		2	Lanreotide + Fluorouracil	Cisplatin + Etoposide + Lanreotide				Estreptozocina-5Fu/doxorrunicina	Somatostatin analogues	Everolimus	Everolimus	4
13-004	Cohort 3	1	Moderately differentiated/Atypical/NET				IV	2-20	2-20		1	Somatostatin analogues					Sunitinib				1
14-005	Cohort 3	1	Well differentiated/Typical/NET				IVB	2-20	2-20	Negative (0-1)	2	Somatostatin analogues	Everolimus
16-004	Cohort 3	1	Well differentiated/Typical/NET				IV	2-20	2-20	Negative (0-1)	4	Somatostatin analogues	Sunitinib	Everolimus	Temozolamide-Capecitabine
18-006	Cohort 3	1	Well differentiated/Typical/NET				IV	2-20	2-20	Negative (0-1)	2	Somatostatin analogues + Cisplatin + Etoposide + Everolimus	Streptozocin-5Fu / doxorunicin
18-007	Cohort 3	1	Well differentiated/Typical/NET				IV	2-20	2-20	Positive (>1)	2	Sunitinib + Th-302	Streptozocin-5Fu / doxorunicin
01-002	Cohort 3	0	Well differentiated/Typical/NET				IV	2-20			5	Everolimus	Somatostatin analogues	Somatostatin analogues + Pazopanib	Sunitinib	Palbociclib
01-012	Cohort 3	0	Well differentiated/Typical/NET				IV	<2	<2		3	Somatostatin analogues	Sunitinib	Radiopharmaceuticals
01-016	Cohort 3	0	Well differentiated/Typical/NET				IV	2-20	2-20	Negative (0-1)	3	Somatostatin analogues	Streptozocin-5Fu / doxorunicin	Everolimus
01-017	Cohort 3	0	Moderately differentiated/Atypical/NET				IV	2-20			2	Somatostatin analogues + Everolimus	Streptozoticin + Fluorouracil													Somatostatin analogues					1
01-020	Cohort 3	1	Well differentiated/Typical/NET				IV	2-20	<2		2	Sunitinib + Radiotherapy	Everolimus
03-003	Cohort 3	0	Well differentiated/Typical/NET				IV	2-20	<2		3	Streptozocin-5Fu / doxorunicin + Streptozocin-5Fu / doxorunicin	Everolimus	Lenvatinib
04-005	Cohort 3	1	Well differentiated/Typical/NET				IV	2-20			3	Sunitinib	Somatostatin analogues	Everolimus
04-006	Cohort 3	0	Well differentiated/Typical/NET				IV	2-20	<2	Negative (0-1)	3	Somatostatin analogues	Everolimus	Lenvatinib
05-003	Cohort 3	0	Well differentiated/Typical/NET				IV	2-20		Positive (>1)	2	Sunitinib	Everolimus													Somatostatin analogues					1
08-001	Cohort 3	0	Well differentiated/Typical/NET				IV	2-20	<2	Positive (>1)	2	Streptozocin-5Fu / doxorunicin	Temozolamide-Capecitabine
10-006	Cohort 3	0	Well differentiated/Typical/NET				IV	2-20		Negative (0-1)	3	Somatostatin analogues	Everolimus	Temozolamide-Capecitabine
10-007	Cohort 3	1	Well differentiated/Typical/NET				IV	2-20		Negative (0-1)	3	Somatostatin analogues	Somatostatin analogues + Sunitinib	Everolimus
11-003	Cohort 3	0	Well differentiated/Typical/NET				IV	2-20	2-20	Negative (0-1)	3	Somatostatin analogues	Sunitinib	Everolimus
14-002	Cohort 3	1	Well differentiated/Typical/NET				IV	2-20	<2		4	Somatostatin analogues + Temozolamide-capecitabine	Palbociclib	Sunitinib	Somatostatin analogues + Everolimus
16-001	Cohort 3	0	Well differentiated/Typical/NET				IV	2-20	<2	Negative (0-1)	2	Somatostatin analogues	Everolimus
16-003	Cohort 3	0	Well differentiated/Typical/NET				IV	2-20	<2	Negative (0-1)	2	Sunitinib	Lenvatinib				Somatostatin analogues				1
18-001	Cohort 3	1	Well differentiated/Typical/NET				III	2-20	2-20	Negative (0-1)	3	Somatostatin analogues + Pazopanib	Everolimus	Sunitinib
20-003	Cohort 3	0	Well differentiated/Typical/NET				IV	2-20	2-20	Negative (0-1)	4	Somatostatin analogues	Sunitinib + Sunitinib	Everolimus	Temozolamide-Capecitabine											Chemoembolization trans-arterial (tace)					1
03-005	Cohort 3	0	Well differentiated/Typical/NET				IV	2-20	<2	Positive (>1)	5	Streptozocin-5Fu / doxorunicin	Somatostatin analogues	Streptozocin-5Fu / doxorunicin	Palbociclib	Everolimus
04-008	Cohort 3	1	Well differentiated/Typical/NET				IV	2-20			3	Somatostatin analogues + Everolimus	Sunitinib + Somatostatin analogues	Temozolomide
02-002	Cohort 3	UK/ND	99				UK/ND	UK/ND
03-009	Cohort 3	UK/ND	99				UK/ND	UK/ND
05-006	Cohort 3	UK/ND	99				UK/ND	UK/ND
18-004	Cohort 3	UK/ND	99				UK/ND	UK/ND
18-009	Cohort 3	UK/ND	99				UK/ND	UK/ND
01-005	Cohort 4	1	Well differentiated/Typical/NET		Pancreas		IV	>20	>20	Negative (0-1)	1	Cisplatin + Etoposide																				Pancreaticoduodenectomy					1
01-006	Cohort 4	0	Well differentiated/Typical/NET		Pancreas		IV	>20	<2	Negative (0-1)	1	Cisplatin + Etoposide
01-007	Cohort 4	1	Well differentiated/Typical/NET		Pancreas		IV	>20		Negative (0-1)	1	Cisplatin + Etoposide
01-009	Cohort 4	1	Well differentiated/Typical/NET		Pancreas		IV	>20	2-20		1	Cisplatin + Etoposide
01-011	Cohort 4	0	Poorly differentiated/NEC		Other	Digestive no determined	IV	>20	>20		1	Cisplatin + Etoposide
01-014	Cohort 4	1	Poorly differentiated/NEC		Pancreas		IV	>20			1	Cisplatin + Etoposide
01-015	Cohort 4	0	Poorly differentiated/NEC	small cell	Other	Digestive no determined	IV	>20	>20	Negative (0-1)	1	Carboplatin + Etoposide
02-001	Cohort 4	1	Poorly differentiated/NEC	large cell	Right colon		IV	>20		Positive (>1)	1	Cisplatin + Etoposide
03-004	Cohort 4	0	Well differentiated/Typical/NET		Pancreas		III	>20	>20	Positive (>1)	1	Carboplatin + Etoposide					Gemicitabine				1
04-002	Cohort 4	0	Poorly differentiated/NEC		Carcinoma neuroendocrino pobremente diferenciado de celulas grandes de pancreas,		III	>20	2-20		1	Cisplatin + Etoposide
06-002	Cohort 4	0	Poorly differentiated/NEC	large cell	Neoplasias neuroendocrinas de origen gastroenteropancreático (primario desconocido)	Tumor neuroendocrino de páncreas NEC G3 Ki 67% 35%	IV	>20		Negative (0-1)	1	Cisplatin + Etoposide
06-003	Cohort 4	1	Well differentiated/Typical/NET		Neoplasias neuroendocrinas de origen gastroenteropancreático (primario desconocido)	tumor neuroendocrino (NET G3) pobremente diferenciado, kI67 30%, origen desconocido	IV	>20		Negative (0-1)	1	Cisplatin + Etoposide
06-004	Cohort 4	0	Poorly differentiated/NEC	parece un adenoca.	Neoplasias neuroendocrinas de origen gastroenteropancreático (primario desconocido)	tumor neuroendocrino G3, Ki67 60%, de recto	IV	>20		Positive (>1)	1	Carboplatin + Etoposide
08-003	Cohort 4	1	Poorly differentiated/NEC	small cell	Other	Gallbladder	IV	>20		Negative (0-1)	1	Cisplatin + Etoposide
09-002	Cohort 4	1	Well differentiated/Typical/NET		origen gastrico		IV	>20		Negative (0-1)	1	Carboplatin + Etoposide
10-002	Cohort 4	1	Well differentiated/Typical/NET		rectum		IV	>20		Positive (>1)	1	Cisplatin + Etoposide
10-003	Cohort 4	1	Poorly differentiated/NEC			unknown primary origin	IV	>20			1	Carboplatin + Etoposide
14-004	Cohort 4	1	Poorly differentiated/NEC	small cell	Other	Rectosigmoid junction	IV	>20		Negative (0-1)	1	Folfox
17-002	Cohort 4	1	Well differentiated/Typical/NET		T. Páncreas		IV	>20			1	Carboplatin + Etoposide + Carboplatin + Etoposide (IP confirma retratamiento misma línea)
17-006	Cohort 4	1	Poorly differentiated/NEC		T. Páncreas		IV	>20			1	Cisplatin + Etoposide
19-001	Cohort 4	1	Well differentiated/Typical/NET		Carcinoma neuroendocrino de primario desconocido, no había lesión pulmonar y existían metastatis hepaticas, ganglionares y peritoneales		IV	>20		Positive (>1)	1	Carboplatin + Etoposide
20-001	Cohort 4	0	Well differentiated/Typical/NET		gástrico		IV	>20	>20	Negative (0-1)	1	Cisplatin + Etoposide
20-002	Cohort 4	1	Poorly differentiated/NEC		colon		IV	>20			1	Carboplatin + Etoposide
01-004R	Cohort 4	0	Poorly differentiated/NEC				IVB	>20			2	Somatostatin analogues + Cisplatin + Etoposide	Durvalumab + Tremelimumab
01-013	Cohort 4	1	Poorly differentiated/NEC	small cell	Pancreas		IV	>20			1	Carboplatin + Etoposide
03-008	Cohort 4	0	Well differentiated/Typical/NET			Ampulla of Vater (Corresponderia a Small Intestine como parte del duodeno)	III	>20	>20	Negative (0-1)	1	Carboplatin + Carboplatin					Cisplatin				1
04-001	Cohort 4	0	Poorly differentiated/NEC		NEUROENDOCRINO G3 de origen desconocido		IV	>20	2-20		1	Cisplatin + Etoposide + Radiotherapy
06-001	Cohort 4	1	Well differentiated/Typical/NET		Neoplasias neuroendocrinas de origen gastroenteropancreático (primario desconocido)	Tumor neuroendocrino de páncreas	IV	>20	2-20	Positive (>1)	1	Cisplatin + Etoposide
07-001	Cohort 4	1	Poorly differentiated/NEC	NET	origen desconocido (es gastrointestinal pero por pruebas de imagen desconocido)		IV	>20	>20	Negative (0-1)	1	Carboplatin + Etoposide
09-001	Cohort 4	0	Well differentiated/Typical/NET		origen pancreatico		IV	>20		Negative (0-1)	1	Somatostatin analogues + Cisplatin + Etoposide
09-001R	Cohort 4	0	Well differentiated/Typical/NET				IV	>20			2	Somatostatin analogues + Cisplatin + Etoposide	Durvalumab + Tremelilumab
13-006	Cohort 4	0	Well differentiated/Typical/NET		Tumor primario pancreatic		IV	>20	>20	Positive (>1)	1	Cisplatin + Etoposide
01-008	Cohort 4	0	Poorly differentiated/NEC		Esophagus		IV	>20			1	Cisplatin + Fluorouracil										Carboplatin+Paclitaxel	Radiotherapy		2
17-004	Cohort 4	1	Poorly differentiated/NEC		T. Gástrico		IV	>20	2-20		1	Cisplatin + Fluorouracil
01-004	Cohort 4	1	Poorly differentiated/NEC	large cell	Other	Colon	IVB	>20		Negative (0-1)	1	Somatostatin analogues + Cisplatin + Etoposide
01-010	Cohort 4	UK/ND	99				UK/ND	UK/ND
03-002	Cohort 4	UK/ND	99				UK/ND	UK/ND
03-013	Cohort 4	UK/ND	99				UK/ND	UK/ND
13-003	Cohort 4	UK/ND	99				UK/ND	UK/ND

## Sheet: BBDD Table 2
Patient Number	Safety analysis set	I C1	Fatigue Related	Diarrhea Related	Pruritus Related	Nausea Related	Hypothyroidism Related	Arthralgia Related	Vomiting Related	Skin and subcutaneous tissue disorders - Other, specify Related	Mucositis oral Related	Gastrointestinal disorders - Other, specify Related	Anorexia Related	Rash acneiform Related	Abdominal pain Related	Constipation Related	Rash maculo-papular Related	Aspartate aminotransferase increased Related	Alanine aminotransferase increased Related	Dry skin Related	Fatigue Related Grade	Diarrhea Related Grade	Pruritus Related Grade	Nausea Related Grade	Hypothyroidism Related Grade	Arthralgia Related Grade	Vomiting Related Grade	Skin and subcutaneous tissue disorders - Other, specify Related Grade	Mucositis oral Related Grade	Gastrointestinal disorders - Other, specify Related Grade	Anorexia Related Grade	Rash acneiform Related Grade	Abdominal pain Related Grade	Constipation Related Grade	Rash maculo-papular Related Grade	Aspartate aminotransferase increased Related Grade	Alanine aminotransferase increased Related Grade	Dry skin Related Grade
14-001	No
01-027	Yes	Cohort 1	No	No	No	No	No	No	No	No	No	No	No	No	No	No	No	No	No	No	No	No	No	No	No	No	No	No	No	No	No	No	No	No	No	No	No	No
11-001	Yes	Cohort 1	No	No	No	No	Sí	No	No	No	No	No	No	No	No	No	No	No	No	No	No	No	No	No	G3	No	No	No	No	No	No	No	No	No	No	No	No	No
17-001	Yes	Cohort 1	No	Sí	No	No	No	No	Sí	No	No	No	No	No	No	No	No	No	No	No	No	G1	No	No	No	No	G1	No	No	No	No	No	No	No	No	No	No	No
17-012	Yes	Cohort 1	No	No	No	No	No	No	No	No	No	No	No	No	No	No	No	No	No	No	No	No	No	No	No	No	No	No	No	No	No	No	No	No	No	No	No	No
17-015	Yes	Cohort 1	No	No	No	No	No	No	No	No	No	No	No	No	No	No	No	No	No	No	No	No	No	No	No	No	No	No	No	No	No	No	No	No	No	No	No	No
18-005	Yes	Cohort 1	No	Sí	No	No	No	No	No	No	No	No	No	No	No	No	No	No	No	No	No	G5	No	No	No	No	No	No	No	No	No	No	No	No	No	No	No	No
01-003	Yes	Cohort 1	Sí	Sí	No	No	No	No	Sí	No	No	No	No	No	No	No	No	No	No	No	G2	G2	No	No	No	No	G3	No	No	No	No	No	No	No	No	No	No	No
01-018	Yes	Cohort 1	No	No	Sí	No	No	No	No	No	No	No	No	No	No	No	Sí	No	No	No	No	No	G2	No	No	No	No	No	No	No	No	No	No	No	G1	No	No	No
01-028	Yes	Cohort 1	Sí	No	No	No	No	Sí	No	No	No	No	No	No	No	No	No	No	No	No	G1	No	No	No	No	G1	No	No	No	No	No	No	No	No	No	No	No	No
03-017	Yes	Cohort 1	Sí	Sí	No	No	No	No	No	No	No	Sí	Sí	No	No	No	No	No	No	No	G2	G2	No	No	No	No	No	No	No	G1	G2	No	No	No	No	No	No	No
05-001	Yes	Cohort 1	No	No	No	No	No	No	No	No	No	Sí	No	No	No	No	No	No	No	No	No	No	No	No	No	No	No	No	No	G1	No	No	No	No	No	No	No	No
05-010	Yes	Cohort 1	No	Sí	No	Sí	No	No	No	No	No	No	No	No	No	No	No	No	No	No	No	G1	No	G1	No	No	No	No	No	No	No	No	No	No	No	No	No	No
10-004	Yes	Cohort 1	No	Sí	No	No	No	No	No	No	No	No	No	No	No	No	No	No	No	No	No	G1	No	No	No	No	No	No	No	No	No	No	No	No	No	No	No	No
11-002	Yes	Cohort 1	No	No	No	No	No	No	No	No	No	No	No	No	No	No	No	No	No	No	No	No	No	No	No	No	No	No	No	No	No	No	No	No	No	No	No	No
13-002	Yes	Cohort 1	Sí	No	Sí	No	No	No	No	No	No	No	No	No	No	No	No	No	No	No	G1	No	G1	No	No	No	No	No	No	No	No	No	No	No	No	No	No	No
13-007	Yes	Cohort 1	No	No	No	No	No	No	No	No	No	No	No	No	No	No	No	No	No	No	No	No	No	No	No	No	No	No	No	No	No	No	No	No	No	No	No	No
16-005	Yes	Cohort 1	No	No	No	No	No	No	No	No	No	No	No	No	No	No	No	No	No	No	No	No	No	No	No	No	No	No	No	No	No	No	No	No	No	No	No	No
17-010	Yes	Cohort 1	No	Sí	No	No	No	No	No	No	No	No	No	No	No	No	No	No	No	No	No	G2	No	No	No	No	No	No	No	No	No	No	No	No	No	No	No	No
17-013	Yes	Cohort 1	No	Sí	No	No	No	No	No	No	No	No	No	No	No	No	No	No	No	No	No	G1	No	No	No	No	No	No	No	No	No	No	No	No	No	No	No	No
17-014	Yes	Cohort 1	No	No	Sí	No	No	No	No	Sí	No	No	No	No	No	No	No	No	No	No	No	No	G1	No	No	No	No	G1	No	No	No	No	No	No	No	No	No	No
17-016	Yes	Cohort 1	No	No	No	No	No	No	No	Sí	No	No	No	No	No	No	No	No	No	No	No	No	No	No	No	No	No	G1	No	No	No	No	No	No	No	No	No	No
18-002	Yes	Cohort 1	Sí	Sí	No	No	No	No	No	No	Sí	No	No	No	No	No	No	No	No	No	G2	G1	No	No	No	No	No	No	G1	No	No	No	No	No	No	No	No	No
18-002R	No	Cohort 1
18-002R2	No	Cohort 1
18-010	Yes	Cohort 1	Sí	No	No	No	Sí	Sí	No	No	No	No	No	No	No	No	No	No	No	No	G3	No	No	No	G2	G2	No	No	No	No	No	No	No	No	No	No	No	No
18-011	Yes	Cohort 1	Sí	Sí	No	No	No	No	No	Sí	No	No	No	No	Sí	Sí	No	No	No	No	G3	G1	No	No	No	No	No	G1	No	No	No	No	G2	G1	No	No	No	No
01-019	Yes	Cohort 1	No	No	No	No	No	No	No	No	No	No	No	No	No	No	No	No	No	No	No	No	No	No	No	No	No	No	No	No	No	No	No	No	No	No	No	No
05-004	Yes	Cohort 1	Sí	Sí	No	No	No	No	No	No	Sí	Sí	Sí	No	Sí	No	No	No	No	No	G2	G2	No	No	No	No	No	No	G1	G1	G1	No	G1	No	No	No	No	No
08-004	Yes	Cohort 1	No	No	Sí	No	No	No	No	No	No	Sí	No	No	No	No	No	No	No	No	No	No	G2	No	No	No	No	No	No	G1	No	No	No	No	No	No	No	No
02-003	No	Cohort 1
02-005	No	Cohort 1
03-007	No	Cohort 1
03-015	No	Cohort 1
04-007	No	Cohort 1
07-002	No	Cohort 1
10-008	No	Cohort 1
14-003	No	Cohort 1
01-026	Yes	Cohort 2	Sí	No	No	No	No	No	No	No	No	No	No	Sí	No	No	No	No	No	Sí	G2	No	No	No	No	No	No	No	No	No	No	G1	No	No	No	No	No	G1
02-007	Yes	Cohort 2	Sí	Sí	No	No	No	No	No	No	No	No	No	No	No	No	No	No	No	No	G1	G3	No	No	No	No	No	No	No	No	No	No	No	No	No	No	No	No
02-008	Yes	Cohort 2	Sí	No	Sí	No	No	No	No	No	No	No	No	Sí	No	No	No	No	No	No	G2	No	G1	No	No	No	No	No	No	No	No	G1	No	No	No	No	No	No
03-016	Yes	Cohort 2	Sí	No	No	No	No	No	No	No	No	No	No	No	No	No	No	No	No	No	G1	No	No	No	No	No	No	No	No	No	No	No	No	No	No	No	No	No
09-003	Yes	Cohort 2	No	No	Sí	No	No	No	No	No	No	No	Sí	No	No	No	No	No	No	No	No	No	G1	No	No	No	No	No	No	No	G1	No	No	No	No	No	No	No
10-005	Yes	Cohort 2	Sí	Sí	No	No	No	No	Sí	Sí	No	No	No	No	Sí	No	No	No	No	No	G1	G1	No	No	No	No	G1	G1	No	No	No	No	G1	No	No	No	No	No
17-008	Yes	Cohort 2	No	No	No	No	No	No	No	No	No	No	No	No	No	No	No	No	No	No	No	No	No	No	No	No	No	No	No	No	No	No	No	No	No	No	No	No
17-009	Yes	Cohort 2	No	No	Sí	Sí	Sí	No	No	No	No	No	No	Sí	No	No	No	No	No	No	No	No	G2	G1	G2	No	No	No	No	No	No	G1	No	No	No	No	No	No
01-022	Yes	Cohort 2	No	No	No	No	No	No	No	No	No	No	No	No	No	No	No	No	No	No	No	No	No	No	No	No	No	No	No	No	No	No	No	No	No	No	No	No
01-023	Yes	Cohort 2	Sí	Sí	No	No	No	No	No	No	No	No	No	No	No	No	No	No	No	No	G1	G1	No	No	No	No	No	No	No	No	No	No	No	No	No	No	No	No
01-024	Yes	Cohort 2	No	No	No	Sí	No	No	No	No	No	No	No	No	Sí	No	No	No	No	No	No	No	No	G1	No	No	No	No	No	No	No	No	G1	No	No	No	No	No
02-009	Yes	Cohort 2	No	No	No	No	No	No	No	No	No	No	No	No	No	No	No	No	No	No	No	No	No	No	No	No	No	No	No	No	No	No	No	No	No	No	No	No
03-001	Yes	Cohort 2	Sí	Sí	No	Sí	No	Sí	No	No	No	No	Sí	No	Sí	No	No	No	No	No	G2	G2	No	G1	No	G1	No	No	No	No	G2	No	G2	No	No	No	No	No
03-006	Yes	Cohort 2	Sí	No	Sí	Sí	No	Sí	Sí	No	No	No	No	No	No	No	No	No	No	No	G1	No	G1	G1	No	G1	G1	No	No	No	No	No	No	No	No	No	No	No
03-010	Yes	Cohort 2	Sí	No	No	No	No	No	No	No	No	No	No	No	Sí	No	No	No	No	No	G1	No	No	No	No	No	No	No	No	No	No	No	G1	No	No	No	No	No
03-011	Yes	Cohort 2	Sí	No	Sí	No	Sí	No	No	Sí	No	Sí	Sí	No	No	Sí	No	No	No	Sí	G2	No	G2	No	G1	No	No	G1	No	G1	G1	No	No	G1	No	No	No	G1
03-014	Yes	Cohort 2	Sí	Sí	No	Sí	Sí	Sí	No	No	No	Sí	Sí	No	No	No	No	No	No	Sí	G2	G1	No	G1	G2	G1	No	No	No	G1	G1	No	No	No	No	No	No	G1
04-003	Yes	Cohort 2	No	No	Sí	No	No	No	No	No	Sí	No	No	No	No	No	No	Sí	Sí	Sí	No	No	G1	No	No	No	No	No	G1	No	No	No	No	No	No	G3	G3	G1
04-009	Yes	Cohort 2	No	No	No	No	Sí	No	No	No	No	No	No	No	No	No	No	No	No	No	No	No	No	No	G2	No	No	No	No	No	No	No	No	No	No	No	No	No
05-002	Yes	Cohort 2	No	No	No	No	Sí	No	No	Sí	No	Sí	No	No	No	No	No	No	No	No	No	No	No	No	G1	No	No	G1	No	G1	No	No	No	No	No	No	No	No
05-007	Yes	Cohort 2	Sí	No	No	No	No	Sí	Sí	No	No	Sí	No	No	No	No	No	No	No	No	G2	No	No	No	No	G1	G2	No	No	G1	No	No	No	No	No	No	No	No
05-009	Yes	Cohort 2	No	Sí	Sí	No	No	No	No	No	No	No	No	No	No	No	No	No	No	No	No	G1	G1	No	No	No	No	No	No	No	No	No	No	No	No	No	No	No
07-003	Yes	Cohort 2	No	Sí	No	No	No	No	No	No	No	No	No	No	No	No	No	No	No	No	No	G3	No	No	No	No	No	No	No	No	No	No	No	No	No	No	No	No
10-001	Yes	Cohort 2	No	Sí	Sí	No	No	No	No	No	No	Sí	No	No	No	No	No	No	No	No	No	G2	G2	No	No	No	No	No	No	G1	No	No	No	No	No	No	No	No
12-001	Yes	Cohort 2	No	No	No	No	No	No	No	No	No	No	No	No	No	No	No	No	No	No	No	No	No	No	No	No	No	No	No	No	No	No	No	No	No	No	No	No
13-008	Yes	Cohort 2	No	Sí	No	No	No	No	No	No	No	No	No	No	No	No	No	No	No	No	No	G1	No	No	No	No	No	No	No	No	No	No	No	No	No	No	No	No
16-002	Yes	Cohort 2	No	Sí	Sí	Sí	No	No	No	No	Sí	No	No	No	Sí	No	No	No	No	No	No	G3	G1	G1	No	No	No	No	G1	No	No	No	G2	No	No	No	No	No
17-003	Yes	Cohort 2	Sí	No	Sí	No	No	No	No	No	No	No	No	No	No	No	Sí	No	No	No	G1	No	G1	No	No	No	No	No	No	No	No	No	No	No	G1	No	No	No
17-005	Yes	Cohort 2	Sí	Sí	No	No	No	No	No	No	No	No	No	Sí	No	No	No	No	No	No	G1	G1	No	No	No	No	No	No	No	No	No	G1	No	No	No	No	No	No
17-011	Yes	Cohort 2	No	No	No	No	No	No	No	No	No	No	No	No	No	No	No	No	No	No	No	No	No	No	No	No	No	No	No	No	No	No	No	No	No	No	No	No
18-003	Yes	Cohort 2	Sí	Sí	No	No	No	No	No	No	No	Sí	No	Sí	No	No	No	No	No	No	G1	G1	No	No	No	No	No	No	No	G1	No	G1	No	No	No	No	No	No
02-004	No	Cohort 2
02-006	No	Cohort 2
12-002	No	Cohort 2
13-005	No	Cohort 2
17-007	No	Cohort 2
01-021	Yes	Cohort 3	Sí	No	No	No	No	No	No	No	No	No	No	No	No	No	No	Sí	Sí	No	G3	No	No	No	No	No	No	No	No	No	No	No	No	No	No	G3	G3	No
01-025	Yes	Cohort 3	Sí	No	No	No	No	No	No	No	No	No	No	No	No	No	No	Sí	Sí	No	G2	No	No	No	No	No	No	No	No	No	No	No	No	No	No	G1	G3	No
04-004	Yes	Cohort 3	No	No	Sí	No	No	Sí	No	No	No	No	No	No	No	Sí	No	No	No	No	No	No	G2	No	No	G1	No	No	No	No	No	No	No	G1	No	No	No	No
05-005	Yes	Cohort 3	No	No	No	No	No	No	No	No	No	No	No	No	No	No	No	No	No	No	No	No	No	No	No	No	No	No	No	No	No	No	No	No	No	No	No	No
05-008	Yes	Cohort 3	Sí	No	No	No	No	No	No	No	No	No	No	No	No	No	No	No	No	No	G2	No	No	No	No	No	No	No	No	No	No	No	No	No	No	No	No	No
08-002	Yes	Cohort 3	No	No	Sí	No	No	No	No	No	No	No	No	No	No	No	No	No	No	No	No	No	G2	No	No	No	No	No	No	No	No	No	No	No	No	No	No	No
13-001	Yes	Cohort 3	No	No	No	No	No	No	No	No	No	No	No	No	No	No	No	No	No	No	No	No	No	No	No	No	No	No	No	No	No	No	No	No	No	No	No	No
13-004	Yes	Cohort 3	No	No	No	Sí	No	No	No	No	No	No	No	No	No	No	No	No	No	No	No	No	No	G1	No	No	No	No	No	No	No	No	No	No	No	No	No	No
14-005	Yes	Cohort 3	Sí	No	No	No	No	No	No	No	No	No	No	No	No	No	No	No	No	No	G2	No	No	No	No	No	No	No	No	No	No	No	No	No	No	No	No	No
16-004	Yes	Cohort 3	Sí	No	No	Sí	No	No	Sí	No	No	No	No	No	No	Sí	No	No	No	No	G2	No	No	G1	No	No	G1	No	No	No	No	No	No	G1	No	No	No	No
18-006	Yes	Cohort 3	Sí	Sí	No	No	No	No	No	No	No	No	No	No	No	No	No	No	No	No	G1	G1	No	No	No	No	No	No	No	No	No	No	No	No	No	No	No	No
18-007	Yes	Cohort 3	Sí	No	No	Sí	No	No	No	No	No	No	No	No	No	No	No	No	No	No	G1	No	No	G1	No	No	No	No	No	No	No	No	No	No	No	No	No	No
01-002	Yes	Cohort 3	Sí	Sí	Sí	Sí	No	No	No	No	Sí	No	No	No	No	No	Sí	No	No	No	G1	G2	G2	G1	No	No	No	No	G1	No	No	No	No	No	G1	No	No	No
01-012	Yes	Cohort 3	No	No	Sí	No	No	No	No	No	Sí	No	No	No	No	No	Sí	No	No	Sí	No	No	G2	No	No	No	No	No	G1	No	No	No	No	No	G2	No	No	G1
01-016	Yes	Cohort 3	Sí	No	No	No	No	No	No	No	No	No	No	No	No	No	No	No	No	No	G2	No	No	No	No	No	No	No	No	No	No	No	No	No	No	No	No	No
01-017	Yes	Cohort 3	Sí	Sí	No	No	No	Sí	No	No	No	No	No	No	No	No	No	Sí	Sí	No	G1	G1	No	No	No	G2	No	No	No	No	No	No	No	No	No	G3	G2	No
01-020	Yes	Cohort 3	No	No	No	No	No	No	No	No	No	No	No	No	No	No	No	No	No	No	No	No	No	No	No	No	No	No	No	No	No	No	No	No	No	No	No	No
03-003	Yes	Cohort 3	Sí	No	No	Sí	Sí	No	No	No	No	No	Sí	No	No	Sí	No	No	No	No	G3	No	No	G2	G1	No	No	No	No	No	G2	No	No	G1	No	No	No	No
04-005	Yes	Cohort 3	Sí	Sí	No	No	No	No	Sí	No	No	No	No	No	No	No	No	Sí	Sí	No	G2	G3	No	No	No	No	G3	No	No	No	No	No	No	No	No	G3	G2	No
04-006	Yes	Cohort 3	No	Sí	Sí	No	No	Sí	No	No	Sí	No	No	No	No	No	No	Sí	Sí	No	No	G1	G1	No	No	G1	No	No	G1	No	No	No	No	No	No	G3	G3	No
05-003	Yes	Cohort 3	No	Sí	No	No	No	No	No	Sí	Sí	Sí	No	No	No	No	No	No	No	No	No	G1	No	No	No	No	No	G2	G2	G2	No	No	No	No	No	No	No	No
08-001	Yes	Cohort 3	Sí	Sí	Sí	No	No	No	No	No	No	No	No	No	No	No	No	No	No	No	G1	G1	G1	No	No	No	No	No	No	No	No	No	No	No	No	No	No	No
10-006	Yes	Cohort 3	Sí	No	Sí	No	No	No	No	Sí	No	No	No	No	No	No	No	No	No	No	G1	No	G1	No	No	No	No	G1	No	No	No	No	No	No	No	No	No	No
10-007	Yes	Cohort 3	No	No	No	No	No	No	No	Sí	No	No	No	No	No	No	No	No	No	No	No	No	No	No	No	No	No	G1	No	No	No	No	No	No	No	No	No	No
11-003	Yes	Cohort 3	Sí	Sí	No	No	No	No	No	No	No	No	No	No	No	No	No	No	No	No	G2	G4	No	No	No	No	No	No	No	No	No	No	No	No	No	No	No	No
14-002	Yes	Cohort 3	Sí	No	No	Sí	No	No	No	No	No	No	No	No	No	No	No	No	No	No	G1	No	No	G1	No	No	No	No	No	No	No	No	No	No	No	No	No	No
16-001	Yes	Cohort 3	Sí	Sí	Sí	No	No	No	No	No	No	No	No	No	No	Sí	No	No	No	Sí	G2	G2	G1	No	No	No	No	No	No	No	No	No	No	G1	No	No	No	G1
16-003	Yes	Cohort 3	Sí	No	No	No	No	Sí	No	Sí	No	No	No	Sí	No	Sí	No	No	No	No	G1	No	No	No	No	G1	No	G1	No	No	No	G1	No	G1	No	No	No	No
18-001	Yes	Cohort 3	Sí	Sí	No	Sí	No	Sí	Sí	No	Sí	No	No	Sí	Sí	Sí	No	No	Sí	No	G1	G1	No	G2	No	G1	G2	No	G1	No	No	G1	G2	G1	No	No	G3	No
20-003	Yes	Cohort 3	No	No	No	No	No	No	No	No	No	No	No	No	No	No	No	Sí	Sí	No	No	No	No	No	No	No	No	No	No	No	No	No	No	No	No	G3	G3	No
03-005	Yes	Cohort 3	Sí	Sí	Sí	Sí	Sí	Sí	No	Sí	No	No	No	Sí	Sí	No	No	No	No	No	G2	G2	G1	G1	G2	G1	No	G1	No	No	No	G1	G1	No	No	No	No	No
04-008	Yes	Cohort 3	No	No	Sí	No	No	No	No	No	No	No	No	Sí	No	No	No	No	No	No	No	No	G1	No	No	No	No	No	No	No	No	G1	No	No	No	No	No	No
02-002	No	Cohort 3
03-009	No	Cohort 3
05-006	No	Cohort 3
18-004	No	Cohort 3
18-009	No	Cohort 3
01-005	Yes	Cohort 4	No	No	No	No	No	No	No	No	No	No	No	No	No	No	No	No	No	No	No	No	No	No	No	No	No	No	No	No	No	No	No	No	No	No	No	No
01-006	Yes	Cohort 4	No	No	No	No	No	No	No	No	No	No	No	No	No	No	No	No	No	No	No	No	No	No	No	No	No	No	No	No	No	No	No	No	No	No	No	No
01-007	Yes	Cohort 4	Sí	No	No	No	No	No	Sí	No	No	No	No	No	No	No	No	No	No	No	G2	No	No	No	No	No	G1	No	No	No	No	No	No	No	No	No	No	No
01-009	Yes	Cohort 4	No	No	No	No	No	No	No	No	No	No	No	No	No	No	No	No	No	No	No	No	No	No	No	No	No	No	No	No	No	No	No	No	No	No	No	No
01-011	Yes	Cohort 4	No	No	No	No	No	No	No	No	No	No	No	No	No	No	No	No	No	No	No	No	No	No	No	No	No	No	No	No	No	No	No	No	No	No	No	No
01-014	Yes	Cohort 4	Sí	No	No	No	No	No	No	No	No	No	No	No	No	No	No	No	No	No	G1	No	No	No	No	No	No	No	No	No	No	No	No	No	No	No	No	No
01-015	Yes	Cohort 4	Sí	No	No	No	No	No	No	No	No	No	No	No	No	No	Sí	No	No	No	G2	No	No	No	No	No	No	No	No	No	No	No	No	No	G1	No	No	No
02-001	Yes	Cohort 4	No	No	No	No	No	No	No	No	No	No	Sí	No	No	No	No	No	No	No	No	No	No	No	No	No	No	No	No	No	G1	No	No	No	No	No	No	No
03-004	Yes	Cohort 4	Sí	Sí	Sí	No	Sí	No	No	No	No	No	Sí	No	No	No	No	Sí	No	No	G1	G2	G1	No	G1	No	No	No	No	No	G1	No	No	No	No	G1	No	No
04-002	Yes	Cohort 4	Sí	No	No	No	Sí	No	No	No	Sí	No	No	Sí	No	No	No	No	No	No	G1	No	No	No	G1	No	No	No	G1	No	No	G2	No	No	No	No	No	No
06-002	Yes	Cohort 4	No	No	No	No	No	No	No	No	No	No	No	No	No	No	No	No	No	No	No	No	No	No	No	No	No	No	No	No	No	No	No	No	No	No	No	No
06-003	Yes	Cohort 4	No	No	No	No	Sí	No	No	No	No	No	No	No	No	No	No	No	No	No	No	No	No	No	G2	No	No	No	No	No	No	No	No	No	No	No	No	No
06-004	Yes	Cohort 4	No	Sí	No	No	Sí	No	No	No	No	No	No	No	No	No	No	No	No	No	No	G1	No	No	G2	No	No	No	No	No	No	No	No	No	No	No	No	No
08-003	Yes	Cohort 4	No	No	No	No	No	No	No	No	No	No	No	No	No	No	No	No	No	No	No	No	No	No	No	No	No	No	No	No	No	No	No	No	No	No	No	No
09-002	Yes	Cohort 4	Sí	Sí	No	No	No	No	No	No	No	No	No	No	No	No	No	No	No	No	G2	G1	No	No	No	No	No	No	No	No	No	No	No	No	No	No	No	No
10-002	Yes	Cohort 4	No	No	No	No	No	No	No	No	No	No	No	No	No	No	No	No	No	No	No	No	No	No	No	No	No	No	No	No	No	No	No	No	No	No	No	No
10-003	Yes	Cohort 4	No	No	No	No	No	No	No	No	No	No	Sí	No	No	No	No	No	No	No	No	No	No	No	No	No	No	No	No	No	G1	No	No	No	No	No	No	No
14-004	Yes	Cohort 4	No	No	No	No	No	No	No	No	No	No	No	No	No	No	No	No	No	No	No	No	No	No	No	No	No	No	No	No	No	No	No	No	No	No	No	No
17-002	Yes	Cohort 4	No	No	No	No	No	No	No	No	No	No	No	No	No	No	No	No	No	No	No	No	No	No	No	No	No	No	No	No	No	No	No	No	No	No	No	No
17-006	Yes	Cohort 4	No	No	No	No	No	No	No	No	No	No	No	No	No	No	No	No	No	No	No	No	No	No	No	No	No	No	No	No	No	No	No	No	No	No	No	No
19-001	Yes	Cohort 4	No	No	No	No	No	No	No	No	No	No	No	No	No	No	No	No	No	No	No	No	No	No	No	No	No	No	No	No	No	No	No	No	No	No	No	No
20-001	Yes	Cohort 4	Sí	No	No	No	No	No	No	No	No	No	No	No	No	No	Sí	No	No	No	G2	No	No	No	No	No	No	No	No	No	No	No	No	No	G1	No	No	No
20-002	Yes	Cohort 4	No	No	No	No	No	No	No	No	No	No	No	No	No	No	No	No	No	No	No	No	No	No	No	No	No	No	No	No	No	No	No	No	No	No	No	No
01-004R	No	Cohort 4
01-013	Yes	Cohort 4	Sí	No	Sí	No	No	No	No	No	No	No	No	No	No	No	No	No	No	No	G2	No	G2	No	No	No	No	No	No	No	No	No	No	No	No	No	No	No
03-008	Yes	Cohort 4	Sí	No	Sí	No	No	No	No	Sí	No	No	No	No	No	No	No	No	No	Sí	G2	No	G1	No	No	No	No	G1	No	No	No	No	No	No	No	No	No	G1
04-001	Yes	Cohort 4	No	Sí	No	Sí	No	No	Sí	No	Sí	No	No	No	Sí	Sí	No	No	No	No	No	G3	No	G3	No	No	G3	No	G1	No	No	No	G1	G1	No	No	No	No
06-001	Yes	Cohort 4	No	No	No	No	No	No	No	No	No	No	No	No	No	No	No	No	No	No	No	No	No	No	No	No	No	No	No	No	No	No	No	No	No	No	No	No
07-001	Yes	Cohort 4	Sí	No	No	Sí	No	No	Sí	No	No	No	No	No	No	No	No	No	No	No	G1	No	No	G1	No	No	G1	No	No	No	No	No	No	No	No	No	No	No
09-001	Yes	Cohort 4	Sí	Sí	No	Sí	No	No	Sí	No	No	No	No	No	No	No	Sí	No	No	No	G2	G3	No	G2	No	No	G2	No	No	No	No	No	No	No	G1	No	No	No
09-001R	No	Cohort 4
13-006	Yes	Cohort 4	No	No	No	No	No	No	No	No	No	No	No	No	No	No	No	No	No	No	No	No	No	No	No	No	No	No	No	No	No	No	No	No	No	No	No	No
01-008	Yes	Cohort 4	No	Sí	Sí	No	No	No	No	No	No	No	Sí	No	No	No	Sí	No	No	No	No	G1	G1	No	No	No	No	No	No	No	G1	No	No	No	G1	No	No	No
17-004	Yes	Cohort 4	Sí	No	No	No	No	No	No	No	No	No	No	No	No	No	No	No	No	No	G2	No	No	No	No	No	No	No	No	No	No	No	No	No	No	No	No	No
01-004	Yes	Cohort 4	No	No	Sí	No	No	Sí	No	No	No	No	No	No	No	No	No	No	No	No	No	No	G1	No	No	G1	No	No	No	No	No	No	No	No	No	No	No	No
01-010	No	Cohort 4
03-002	No	Cohort 4
03-013	No	Cohort 4
13-003	No	Cohort 4

## Sheet: Fig 1B
PatientNumber.Inc	Full_Analysis	IC1.Inc	Total_change_max	Total_change_min	Total_perc_change_max	Total_perc_change_min	MAX.CarTum_change	MAX.CarTum_perc_change	CBR_9m	RESP_RECIST_9m	ORR_RECIST	ORR_RECIST_r	ORR	ORR_r	TIME_OS	OS	TIME_PFS	PFS	TIME_PFS_irRECIST	PFS_irRECIST	PDL1_CPS_r	PDL1_CPS_r2
11-001	1	1	53	0	81.5385	0	53	81.5385	0	4	PD	2	PD	2	39.2066	0	2.87603	1	2.87603	1		*
01-028	1	1	17	0	53.125	0	17	53.125	0	4	SD	2	SD	2	20.1322	0	8.13223	1	8.13223	1	0	-
17-015	1	1	19	0	50	0	19	50	0	4	PD	2	PD	2	14.5455	0	2.1157	1	2.1157	1		*
10-004	1	1	20	0	48.7805	0	20	48.7805	0	4	SD	2	SD	2	18.5124	1	2.80992	1	2.80992	1	0	-
05-001	1	1	84	-19	45.6522	-10.3261	84	45.6522	0	4	SD	2	SD	2	41.2562	0	9.02479	1	9.02479	1	0	-
13-002	1	1	37	0	33.3333	0	37	33.3333	0	4	SD	2	SD	2	26.281	0	7.83471	1	7.83471	1	0	-
01-018	1	1	25	0	30.1205	0	25	30.1205	0	4	SD	2	SD	2	35.1074	0	5.2562	1	5.2562	1	0	-
05-010	1	1	19	0	29.6875	0	19	29.6875	0	4	SD	2	SD	2	12.0331	0	6.24793	1	6.24793	1		*
11-002	1	1	35	0	29.1667	0	35	29.1667	0	4	PD	2	SD	2	7.3719	1	2.04959	1	3.43802	1	0	-
17-014	1	1	25	0	28.7356	0	25	28.7356	1	3	SD	2	SD	2	14.314	1	9.78512	1	9.78512	1		*
01-027	1	1	28	0	22.7642	0	28	22.7642	0	4	PD	2	PD	2	21.9174	0	2.54545	1	2.54545	1	1	+
03-017	1	1	33	0	21.5686	0	33	21.5686	0	4	PD	2	SD	2	6.47934	1	2.47934	1	4.46281	1		*
13-007	1	1	6	0	18.1818	0	6	18.1818	1	3	SD	2	SD	2	32.9256	0	9.78512	1	9.78512	1	1	+
17-001	1	1	21	0	15.3285	0	21	15.3285	0	4	PD	2	PD	2	4.16529	0	3.00826	1	3.00826	1	0	-
17-013	1	1	11	0	11.2245	0	11	11.2245	0	4	PD	2	SD	2	4.6281	0	3.27273	1	4.19835	1		*
17-016	1	1	12	0	8.95522	0	12	8.95522	1	3	SD	2	SD	2	14.8099	0	10.9752	0	10.9752	0	0	-
01-003	1	1	10	0	5	0	10	5	1	3	SD	2	SD	2	13.5868	1	13.5868	1	13.5868	1		*
16-005	1	1	3	-2	2.14286	-1.42857	3	2.14286	0	4	SD	2	SD	2	18.8099	0	5.28926	1	5.28926	1	0	-
17-012	1	1	0	0	0	0	0	0	0	4	99	2	PD	2	2.61157	1	2.61157	1	2.61157	1	1	+
18-005	1	1	0	0	0	0	0	0	0	4	99	2	PD	2	0.330579	1	0.330579	1	0.330579	1	1	+
17-010	1	1	6	-8	3.33333	-4.44444	-8	-4.44444	0	4	SD	2	SD	2	5.81818	1	5.81818	1	5.81818	1	0	-
18-011	1	1	1	-7	2.12766	-14.8936	-7	-14.8936	0	4	SD	2	SD	2	12.6942	0	5.61983	1	5.61983	1	0	-
18-002	1	1	0	-28	0	-21.0526	-28	-21.0526	1	3	SD	2	SD	2	39.1074	0	18.843	1	18.843	1	0	-
18-010	1	1	0	-15	0	-26.3158	-15	-26.3158	1	3	SD	2	SD	2	15.2727	0	13.9835	0	13.9835	0	0	-
05-004	1	1	0	-21	0	-36.2069	-21	-36.2069	0	4	PR	1	PR	1	6.61157	1	4.99174	1	4.99174	1	1	+
08-004	1	1	0	-77	0	-40.9574	-77	-40.9574	1	2	PR	1	PR	1	21.0579	0	20.7273	0	20.7273	0	1	+
01-019	1	1	0	-41	0	-42.7083	-41	-42.7083	0	4	PR	1	PR	1	33.719	0	5.55372	1	5.55372	1		*

## Sheet: Fig 1C
PatientNumber.Inc	Full_Analysis	IC1.Inc	Total_change_max	Total_change_min	Total_perc_change_max	Total_perc_change_min	MAX.CarTum_change	MAX.CarTum_perc_change	CBR_9m	RESP_RECIST_9m	ORR_RECIST	ORR_RECIST_r	ORR	ORR_r	TIME_OS	OS	TIME_PFS	PFS	TIME_PFS_irRECIST	PFS_irRECIST	PDL1_CPS_r	PDL1_CPS_r2
01-026	1	2	57	0	132.558	0	57	132.558	0	4	PD	2	PD	2	3.20661	1	3.04132	1	3.04132	1	0	-
17-003	1	2	41	-1	74.5455	-1.81818	41	74.5455	0	4	SD	2	SD	2	5.52066	0	5.32231	1	5.32231	1	0	-
17-009	1	2	39	0	60	0	39	60	0	4	PD	2	PD	2	35.8347	0	2.57851	1	2.57851	1	0	-
03-001	1	2	54	0	42.1875	0	54	42.1875	1	3	SD	2	SD	2	21.8512	1	16.3636	1	16.3636	1	0	-
03-014	1	2	50	0	40.3226	0	50	40.3226	0	4	SD	2	SD	2	15.5041	1	5.22314	1	5.22314	1		*
02-008	1	2	50	0	36.7647	0	50	36.7647	0	4	PD	2	PD	2	21.9835	0	2.84298	1	2.84298	1		*
12-001	1	2	12	-2	33.3333	-5.55556	12	33.3333	1	3	SD	2	SD	2	31.3719	0	30.9421	0	30.9421	0	0	-
04-009	1	2	19	0	29.6875	0	19	29.6875	0	4	SD	2	SD	2	21.0248	0	5.58678	1	5.58678	1	0	-
18-003	1	2	21	0	29.5775	0	21	29.5775	0	4	SD	2	SD	2	40.8926	0	5.81818	1	5.81818	1	0	-
01-023	1	2	22	0	27.1605	0	22	27.1605	0	4	SD	2	SD	2	7.04132	1	5.32231	1	5.32231	1	0	-
17-011	1	2	9	0	25.7143	0	9	25.7143	1	3	SD	2	SD	2	29.8182	0	20.4298	1	20.4298	1	0	-
09-003	1	2	19	0	22.093	0	19	22.093	0	4	PD	2	PD	2	33.2231	0	2.77686	1	2.77686	1	0	-
03-010	1	2	19	0	21.1111	0	19	21.1111	0	4	SD	2	SD	2	22.6116	1	8.13223	1	8.13223	1	0	-
10-001	1	2	36	0	20.5714	0	36	20.5714	1	3	SD	2	SD	2	37.0579	0	22.876	1	22.876	1		*
03-011	1	2	17	-1	18.6813	-1.0989	17	18.6813	1	3	SD	2	SD	2	32.3967	0	32.3967	0	32.3967	0	1	+
01-022	1	2	12	0	16.4384	0	12	16.4384	2	9	SD	2	SD	2	26.281	1	8.03306	0	8.03306	0	0	-
03-006	1	2	14	0	15.2174	0	14	15.2174	2	9	SD	2	SD	2	34.5455	0	5.55372	0	5.78512	1		*
03-016	1	2	14	0	14	0	14	14	0	4	PD	2	PD	2	4.99174	1	1.98347	1	1.98347	1	0	-
01-024	1	2	13	0	13.2653	0	13	13.2653	0	4	SD	2	SD	2	29.4876	1	8.03306	1	8.03306	1	1	+
10-005	1	2	5	0	7.93651	0	5	7.93651	0	4	PD	2	PD	2	8.59504	1	2.87603	1	2.87603	1		*
02-007	1	2	0	0	0	0	0	0	0	4	99	2	PD	2	2.87603	1	2.87603	1	2.87603	1		*
04-003	1	2	0	0	0	0	0	0	1	3	SD	2	SD	2	27.6033	1	10.876	1	10.876	1	0	-
13-008	1	2	0	0	0	0	0	0	1	3	SD	2	SD	2	31.8678	1	23.9008	1	23.9008	1	0	-
17-008	1	2	0	0	0	0	0	0	0	4	99	2	PD	2	0.694215	1	0.694215	1	0.694215	1	0	-
02-009	1	2	0	-2	0	-6.89655	-2	-6.89655	1	3	SD	2	SD	2	21.5207	0	19.4711	1	19.4711	1	1	+
05-007	1	2	0	-10	0	-10.6383	-10	-10.6383	0	4	SD	2	SD	2	5.58678	1	5.58678	1	5.58678	1	0	-
05-002	1	2	0	-9	0	-11.25	-9	-11.25	1	3	SD	2	SD	2	39.9339	0	9.71901	1	9.71901	1	0	-
07-003	1	2	0	-17	0	-12.2302	-17	-12.2302	0	4	SD	2	SD	2	5.68595	1	5.68595	1	5.68595	1	0	-
17-005	1	2	11	-17	10.7843	-16.6667	-17	-16.6667	1	3	SD	2	SD	2	35.1736	1	23.1405	1	23.1405	1	0	-
16-002	1	2	6	-37	5	-30.8333	-37	-30.8333	0	4	SD	2	SD	2	8.59504	1	5.61983	1	5.61983	1	0	-
05-009	1	2	0	-31	0	-36.0465	-31	-36.0465	1	3	SD	2	SD	2	21.8843	0	20.6612	0	20.6612	0	0	-

## Sheet: Fig 1D
PatientNumber.Inc	Full_Analysis	IC1.Inc	Total_change_max	Total_change_min	Total_perc_change_max	Total_perc_change_min	MAX.CarTum_change	MAX.CarTum_perc_change	CBR_9m	RESP_RECIST_9m	ORR_RECIST	ORR_RECIST_r	ORR	ORR_r	TIME_OS	OS	TIME_PFS	PFS	TIME_PFS_irRECIST	PFS_irRECIST	PDL1_CPS_r	PDL1_CPS_r2
13-004	1	3	79	0	79	0	79	79	0	4	PD	2	PD	2	2.57851	1	2.04959	1	2.04959	1		*
20-003	1	3	37	-9	72.549	-17.6471	37	72.549	0	4	SD	2	SD	2	30.314	1	5.52066	1	5.52066	1	0	-
01-017	1	3	32	0	53.3333	0	32	53.3333	0	4	SD	2	SD	2	11.438	1	5.19008	1	5.19008	1		*
18-007	1	3	48	0	29.0909	0	48	29.0909	0	4	PD	2	PD	2	32.3967	1	2.61157	1	2.61157	1	1	+
16-004	1	3	52	0	28.4153	0	52	28.4153	0	4	PD	2	PD	2	3.70248	1	2.5124	1	2.5124	1	0	-
08-002	1	3	37	0	28.2443	0	37	28.2443	0	4	PD	2	PD	2	3.86777	1	2.57851	1	2.57851	1	1	+
01-016	1	3	38	0	25.8503	0	38	25.8503	0	4	SD	2	SD	2	15.438	1	8	1	8	1	0	-
08-001	1	3	49	0	24.7475	0	49	24.7475	0	4	SD	2	SD	2	31.8347	1	8.39669	1	8.39669	1	1	+
16-001	1	3	16	0	23.5294	0	16	23.5294	0	4	SD	2	SD	2	24.8264	1	8.16529	1	8.16529	1	0	-
01-020	1	3	25	0	22.7273	0	25	22.7273	0	4	SD	2	SD	2	19.1736	1	8.13223	1	8.13223	1		*
18-001	1	3	14	-6	19.7183	-8.4507	14	19.7183	1	3	SD	2	SD	2	41.719	0	9.58678	1	9.58678	1	0	-
16-003	1	3	15	0	18.2927	0	15	18.2927	1	3	SD	2	SD	2	32.562	0	15.5372	1	15.5372	1	0	-
11-003	1	3	14	0	17.0732	0	14	17.0732	0	4	SD	2	SD	2	31.9669	0	8.13223	1	8.13223	1	0	-
01-002	1	3	13	0	15.6627	0	13	15.6627	0	4	SD	2	SD	2	19.2727	1	8.42975	1	8.42975	1		*
14-005	1	3	5	0	15.625	0	5	15.625	0	4	PD	2	PD	2	23.8017	1	2.57851	1	2.57851	1	0	-
10-007	1	3	4	0	14.8148	0	4	14.8148	1	3	SD	2	SD	2	17.3554	0	10.876	1	10.876	1	0	-
03-003	1	3	16	-6	14.0351	-5.26316	16	14.0351	0	4	SD	2	SD	2	7.86777	1	5.38843	1	5.38843	1		*
13-001	1	3	22	0	13.5802	0	22	13.5802	0	4	PD	2	PD	2	42.9421	0	3.1405	1	3.1405	1		*
01-025	1	3	8	0	8.79121	0	8	8.79121	0	4	PD	2	PD	2	7.7686	1	2.57851	1	2.57851	1	0	-
01-012	1	3	2	0	1.34228	0	2	1.34228	1	3	SD	2	SD	2	22.7107	1	22.7107	1	22.7107	1		*
01-021	1	3	0	0	0	0	0	0	0	4	PD	2	PD	2	2.38017	1	2.01653	1	2.01653	1	0	-
05-005	1	3	0	0	0	0	0	0	0	4	99	2	PD	2	1.02479	1	1.02479	1	1.02479	1		*
05-008	1	3	0	0	0	0	0	0	0	4	99	2	PD	2	2.41322	1	1.28926	1	2.41322	1	0	-
18-006	1	3	0	0	0	0	0	0	0	4	99	2	PD	2	1.22314	1	1.22314	1	1.22314	1	0	-
04-004	1	3	0	-4	0	-5.12821	-4	-5.12821	0	4	PD	2	PD	2	35.2397	0	2.7438	1	2.7438	1	0	-
04-006	1	3	0	-2	0	-7.69231	-2	-7.69231	1	3	SD	2	SD	2	34.4463	0	33.3884	0	33.3884	0	0	-
10-006	1	3	11	-14	7.58621	-9.65517	-14	-9.65517	0	4	PD	2	SD	2	34.0165	0	2.71074	1	4.49587	1	0	-
04-005	1	3	5	-5	11.1111	-11.1111	-5	-11.1111	2	9	SD	2	SD	2	36.562	0	7.33884	0	7.33884	0		*
14-002	1	3	2	-29	1.53846	-22.3077	-29	-22.3077	0	4	SD	2	SD	2	17.5537	1	8.33058	1	8.33058	1		*
05-003	1	3	0	-55	0	-31.9767	-55	-31.9767	1	3	SD	2	SD	2	23.8678	1	16.9587	1	16.9587	1	1	+
03-005	1	3	0	-64	0	-41.0256	-64	-41.0256	1	2	PR	1	PR	1	36.5289	0	16.8264	1	16.8264	1	1	+
04-008	1	3	0	-27	0	-42.1875	-27	-42.1875	1	2	PR	1	PR	1	27.8678	0	27.5372	0	27.5372	0		*

## Sheet: Fig 1E
PatientNumber.Inc	Full_Analysis	IC1.Inc	Total_change_max	Total_change_min	Total_perc_change_max	Total_perc_change_min	MAX.CarTum_change	MAX.CarTum_perc_change	CBR_9m	RESP_RECIST_9m	ORR_RECIST	ORR_RECIST_r	ORR	ORR_r	TIME_OS	OS	TIME_PFS	PFS	TIME_PFS_irRECIST	PFS_irRECIST	PDL1_CPS_r	PDL1_CPS_r2
04-001	1	4	28	0	233.333	0	28	233.333	0	4	SD	2	SD	2	33.3554	1	8.59504	1	8.59504	1		*
17-006	1	4	143	0	198.611	0	143	198.611	0	4	PD	2	PD	2	2.04959	1	1.52066	1	1.52066	1		*
10-003	1	4	44	0	141.935	0	44	141.935	0	4	PD	2	PD	2	3.60331	1	2.5124	1	2.5124	1		*
02-001	1	4	22	0	115.789	0	22	115.789	0	4	PD	2	PD	2	8.79339	1	2.21488	1	2.21488	1	1	+
06-004	1	4	18	0	85.7143	0	18	85.7143	0	4	PD	2	PD	2	6.14876	1	2.31405	1	2.31405	1	1	+
08-003	1	4	101	0	77.6923	0	101	77.6923	0	4	PD	2	PD	2	4.03306	1	0.859504	1	0.859504	1	0	-
03-004	1	4	45	0	76.2712	0	45	76.2712	0	4	PD	2	PD	2	7.53719	1	2.64463	1	2.64463	1	1	+
09-001R	0	4	143	0	70.7921	0	143	70.7921			SD	2	SD	2		1		1		1		*
06-003	1	4	28	-24	68.2927	-58.5366	28	68.2927	0	4	PD	2	PD	2	8	0	2.67769	1	2.67769	1	0	-
20-001	1	4	66	0	62.2642	0	66	62.2642	0	4	PD	2	PD	2	5.85124	1	2.87603	1	2.87603	1	0	-
04-002	1	4	28	0	59.5745	0	28	59.5745	0	4	PD	2	PD	2	40.1653	1	2.41322	1	2.41322	1		*
01-013	1	4	105	0	50.4808	0	105	50.4808	0	4	SD	2	SD	2	23.1736	1	5.68595	1	5.68595	1		*
01-011	1	4	14	0	45.1613	0	14	45.1613	0	4	PD	2	PD	2	22.6446	1	2.54545	1	2.54545	1		*
01-015	1	4	10	0	38.4615	0	10	38.4615	0	4	PD	2	PD	2	10.4463	1	1.91736	1	1.91736	1	0	-
09-001	1	4	22	0	37.931	0	22	37.931	0	4	SD	2	SD	2	34.6116	1	3.23967	1	3.23967	1	0	-
01-005	1	4	41	0	35.9649	0	41	35.9649	0	4	PD	2	PD	2	0.495868	1	0.46281	1	0.46281	1	0	-
03-008	1	4	26	0	35.1351	0	26	35.1351	0	4	SD	2	SD	2	34.9421	0	5.35537	1	5.35537	1	0	-
10-002	1	4	28	0	28	0	28	28	0	4	PD	2	PD	2	1.22314	1	0.595041	1	0.595041	1	1	+
09-002	1	4	87	0	25.816	0	87	25.816	0	4	PD	2	PD	2	2.08264	1	1.55372	1	1.55372	1	0	-
01-014	1	4	14	0	17.0732	0	14	17.0732	0	4	PD	2	PD	2	4.46281	1	2.44628	1	2.44628	1		*
01-009	1	4	18	0	15.6522	0	18	15.6522	0	4	PD	2	PD	2	0.991736	1	0.826446	1	0.826446	1		*
01-006	1	4	0	0	0	0	0	0	0	4	PD	2	PD	2	1.4876	1	1.05785	1	1.05785	1	0	-
01-007	1	4	0	0	0	0	0	0	0	4	99	2	PD	2	1.45455	1	1.45455	1	1.45455	1	0	-
06-001	1	4	0	0	0	0	0	0	0	4	PD	2	SD	2	3.40496	1	2.08264	1	3.40496	1	1	+
14-004	1	4	0	0	0	0	0	0	0	4	99	2	PD	2	0.826446	1	0.826446	1	0.826446	1	0	-
17-002	1	4	0	0	0	0	0	0	0	4	99	2	PD	2	2.34711	1	2.34711	1	2.34711	1		*
19-001	1	4	0	0	0	0	0	0	0	4	99	2	PD	2	1.35537	1	1.35537	1	1.35537	1	1	+
20-002	1	4	0	0	0	0	0	0	0	4	PD	2	PD	2	2.7438	1	1.19008	1	1.19008	1		*
13-006	1	4	7	-11	3.66492	-5.75916	-11	-5.75916	0	4	SD	2	SD	2	33.5207	1	5.4876	1	5.4876	1	1	+
07-001	1	4	13	-34	6.98925	-18.2796	-34	-18.2796	0	4	SD	2	SD	2	13.2231	1	5.28926	1	5.28926	1	0	-
06-002	1	4	0	-26	0	-45.614	-26	-45.614	0	4	PD	2	PD	2	1.8843	1	0.793388	1	1.8843	1	0	-
01-008	1	4	0	-35	0	-68.6275	-35	-68.6275	0	4	PR	1	PR	1	7.04132	1	6.54545	1	6.54545	1		*
17-004	1	4	0	-91	0	-86.6667	-91	-86.6667	1	2	PR	1	PR	1	16.4959	1	12.7273	1	12.7273	1		*
01-004	1	4	0	-119	0	-100	-119	-100	1	1	CR	1	CR	1	26.843	0	26.843	1	26.843	1	0	-

## Sheet: Fig 2A
PatientNumber.Inc	Full_Analysis	IC1.Inc	T_PFS	PFS
01-002	1	3	8.42975	1
01-003	1	1	13.5868	1
01-004	1	4	26.843	1
01-005	1	4	0.46281	1
01-006	1	4	1.05785	1
01-007	1	4	1.45455	1
01-008	1	4	6.54545	1
01-009	1	4	0.826446	1
01-011	1	4	2.54545	1
01-012	1	3	22.7107	1
01-013	1	4	5.68595	1
01-014	1	4	2.44628	1
01-015	1	4	1.91736	1
01-016	1	3	8	1
01-017	1	3	5.19008	1
01-018	1	1	5.2562	1
01-019	1	1	5.55372	1
01-020	1	3	8.13223	1
01-021	1	3	2.01653	1
01-022	1	2	8.03306	0
01-023	1	2	5.32231	1
01-024	1	2	8.03306	1
01-025	1	3	2.57851	1
01-026	1	2	3.04132	1
01-027	1	1	2.54545	1
01-028	1	1	8.13223	1
02-001	1	4	2.21488	1
02-007	1	2	2.87603	1
02-008	1	2	2.84298	1
02-009	1	2	19.4711	1
03-001	1	2	16.3636	1
03-003	1	3	5.38843	1
03-004	1	4	2.64463	1
03-005	1	3	16.8264	1
03-006	1	2	5.55372	0
03-008	1	4	5.35537	1
03-010	1	2	8.13223	1
03-011	1	2	32.3967	0
03-014	1	2	5.22314	1
03-016	1	2	1.98347	1
03-017	1	1	2.47934	1
04-001	1	4	8.59504	1
04-002	1	4	2.41322	1
04-003	1	2	10.876	1
04-004	1	3	2.7438	1
04-005	1	3	7.33884	0
04-006	1	3	33.3884	0
04-008	1	3	27.5372	0
04-009	1	2	5.58678	1
05-001	1	1	9.02479	1
05-002	1	2	9.71901	1
05-003	1	3	16.9587	1
05-004	1	1	4.99174	1
05-005	1	3	1.02479	1
05-007	1	2	5.58678	1
05-008	1	3	1.28926	1
05-009	1	2	20.6612	0
05-010	1	1	6.24793	1
06-001	1	4	2.08264	1
06-002	1	4	0.793388	1
06-003	1	4	2.67769	1
06-004	1	4	2.31405	1
07-001	1	4	5.28926	1
07-003	1	2	5.68595	1
08-001	1	3	8.39669	1
08-002	1	3	2.57851	1
08-003	1	4	0.859504	1
08-004	1	1	20.7273	0
09-001	1	4	3.23967	1
09-002	1	4	1.55372	1
09-003	1	2	2.77686	1
10-001	1	2	22.876	1
10-002	1	4	0.595041	1
10-003	1	4	2.5124	1
10-004	1	1	2.80992	1
10-005	1	2	2.87603	1
10-006	1	3	2.71074	1
10-007	1	3	10.876	1
11-001	1	1	2.87603	1
11-002	1	1	2.04959	1
11-003	1	3	8.13223	1
12-001	1	2	30.9421	0
13-001	1	3	3.1405	1
13-002	1	1	7.83471	1
13-004	1	3	2.04959	1
13-006	1	4	5.4876	1
13-007	1	1	9.78512	1
13-008	1	2	23.9008	1
14-002	1	3	8.33058	1
14-004	1	4	0.826446	1
14-005	1	3	2.57851	1
16-001	1	3	8.16529	1
16-002	1	2	5.61983	1
16-003	1	3	15.5372	1
16-004	1	3	2.5124	1
16-005	1	1	5.28926	1
17-001	1	1	3.00826	1
17-002	1	4	2.34711	1
17-003	1	2	5.32231	1
17-004	1	4	12.7273	1
17-005	1	2	23.1405	1
17-006	1	4	1.52066	1
17-008	1	2	0.694215	1
17-009	1	2	2.57851	1
17-010	1	1	5.81818	1
17-011	1	2	20.4298	1
17-012	1	1	2.61157	1
17-013	1	1	3.27273	1
17-014	1	1	9.78512	1
17-015	1	1	2.1157	1
17-016	1	1	10.9752	0
18-001	1	3	9.58678	1
18-002	1	1	18.843	1
18-003	1	2	5.81818	1
18-005	1	1	0.330579	1
18-006	1	3	1.22314	1
18-007	1	3	2.61157	1
18-010	1	1	13.9835	0
18-011	1	1	5.61983	1
19-001	1	4	1.35537	1
20-001	1	4	2.87603	1
20-002	1	4	1.19008	1
20-003	1	3	5.52066	1

## Sheet: Fig 2B
PatientNumber.Inc	Full_Analysis	IC1.Inc	T_PFS	PFS	PDL1_CPS_r
01-003	1	1	13.5868	1
01-018	1	1	5.2562	1	0
01-019	1	1	5.55372	1
01-027	1	1	2.54545	1	1
01-028	1	1	8.13223	1	0
03-017	1	1	2.47934	1
05-001	1	1	9.02479	1	0
05-004	1	1	4.99174	1	1
05-010	1	1	6.24793	1
08-004	1	1	20.7273	0	1
10-004	1	1	2.80992	1	0
11-001	1	1	2.87603	1
11-002	1	1	2.04959	1	0
13-002	1	1	7.83471	1	0
13-007	1	1	9.78512	1	1
16-005	1	1	5.28926	1	0
17-001	1	1	3.00826	1	0
17-010	1	1	5.81818	1	0
17-012	1	1	2.61157	1	1
17-013	1	1	3.27273	1
17-014	1	1	9.78512	1
17-015	1	1	2.1157	1
17-016	1	1	10.9752	0	0
18-002	1	1	18.843	1	0
18-005	1	1	0.330579	1	1
18-010	1	1	13.9835	0	0
18-011	1	1	5.61983	1	0

## Sheet: Fig 2C
PatientNumber.Inc	Full_Analysis	IC1.Inc	T_PFS	PFS	PDL1_CPS_r
01-022	1	2	8.03306	0	0
01-023	1	2	5.32231	1	0
01-024	1	2	8.03306	1	1
01-026	1	2	3.04132	1	0
02-007	1	2	2.87603	1
02-008	1	2	2.84298	1
02-009	1	2	19.4711	1	1
03-001	1	2	16.3636	1	0
03-006	1	2	5.55372	0
03-010	1	2	8.13223	1	0
03-011	1	2	32.3967	0	1
03-014	1	2	5.22314	1
03-016	1	2	1.98347	1	0
04-003	1	2	10.876	1	0
04-009	1	2	5.58678	1	0
05-002	1	2	9.71901	1	0
05-007	1	2	5.58678	1	0
05-009	1	2	20.6612	0	0
07-003	1	2	5.68595	1	0
09-003	1	2	2.77686	1	0
10-001	1	2	22.876	1
10-005	1	2	2.87603	1
12-001	1	2	30.9421	0	0
13-008	1	2	23.9008	1	0
16-002	1	2	5.61983	1	0
17-003	1	2	5.32231	1	0
17-005	1	2	23.1405	1	0
17-008	1	2	0.694215	1	0
17-009	1	2	2.57851	1	0
17-011	1	2	20.4298	1	0
18-003	1	2	5.81818	1	0

## Sheet: Fig 2D
PatientNumber.Inc	Full_Analysis	IC1.Inc	T_PFS	PFS	PDL1_CPS_r
01-002	1	3	8.42975	1
01-012	1	3	22.7107	1
01-016	1	3	8	1	0
01-017	1	3	5.19008	1
01-020	1	3	8.13223	1
01-021	1	3	2.01653	1	0
01-025	1	3	2.57851	1	0
03-003	1	3	5.38843	1
03-005	1	3	16.8264	1	1
04-004	1	3	2.7438	1	0
04-005	1	3	7.33884	0
04-006	1	3	33.3884	0	0
04-008	1	3	27.5372	0
05-003	1	3	16.9587	1	1
05-005	1	3	1.02479	1
05-008	1	3	1.28926	1	0
08-001	1	3	8.39669	1	1
08-002	1	3	2.57851	1	1
10-006	1	3	2.71074	1	0
10-007	1	3	10.876	1	0
11-003	1	3	8.13223	1	0
13-001	1	3	3.1405	1
13-004	1	3	2.04959	1
14-002	1	3	8.33058	1
14-005	1	3	2.57851	1	0
16-001	1	3	8.16529	1	0
16-003	1	3	15.5372	1	0
16-004	1	3	2.5124	1	0
18-001	1	3	9.58678	1	0
18-006	1	3	1.22314	1	0
18-007	1	3	2.61157	1	1
20-003	1	3	5.52066	1	0

[truncated: 10 more sheets: Fig 2E, Fig 3, FIg Supl 1A, Fig Supl 1A swimmer, Fig Supl 1B, Fig Supl 1B swimmer, Fig Supl 1C, Fig Supl 1C swimmer, Fig Supl 1D, Fig Supl 1D Swimmer]
